# Supplementary material for: The influence of nest site characteristics on Asian tits (Parus cinereus) defense behavior
Source: PeerJ. 2026 Jul 22;14:e21608. doi: 10.7717/peerj.21608 (PMC13401359; doi:10.7717/peerj.21608)
Supplement: Supplemental Information 1 [file peerj-14-21608-s001.xlsx]

## Sheet: Sheet1
year	Nest box ID	specimen	stationary observation	vigilance behavior	threatening behaviors	aggressive behavior	nest height	canopy cover	shrub height
2019	F55	0	1	1	0	0	322	30	54.7
2019	19-A4	0	1	1	0	0	303	30	193
2019	19-SL	0	0	0	0	0	263	0	92.7
2019	B7+	0	1	0	1	0	303	70	32.3
2019	19-C11	0	0	1	0	0	260	30	80
2019	4-11+	0	0	1	1	1	240	10	62.8
2019	19-cx1	0	1	1	1	1	296	0	147.9
2019	B27	0	0	1	0	0	350	0	34.9
2019	B55	0	1	1	1	1	214	20	130
2019	19-B1	0	0	1	1	0	300	70	22.8
2019	113	0	0	1	1	1	269	30	44.6
2019	F43	0	1	1	1	1	296	30	83.8
2020	114	0	0	0	1	1	256	10	48.2
2020	347	0	0	0	1	1	249	20	141.3
2020	15-B100	0	1	0	1	1	226	90	135.2
2020	425	0	0	1	0	0	240	20	96.1
2020	17-C0	0	0	1	1	0	277	50	90
2020	18-C8	0	0	1	1	0	245	40	91.1
2020	19-B4	0	0	1	1	1	230	40	0
2020	19-B5	0	0	1	1	1	286	40	80.1
2020	19-B9	0	0	1	1	0	280	0	83.4
2020	19-SL	0	0	1	1	1	237	0	0
2020	46162	0	0	1	1	0	228	30	63
2020	20-13	0	0	1	1	0	290	20	79.9
2020	20-15	0	1	1	0	0	269	40	0
2020	20-A5	0	1	1	1	1	279	50	60.8
2020	20-C9	0	1	1	0	0	214	5	90.5
2020	A23	0	1	1	1	1	315	10	34.5
2020	B55	0	0	1	1	0	269	30	84.1
2020	CB7	0	1	1	0	0	218	0	0
2021	12--14	0	1	0	1	1	246	20	64.75
2021	C118	0	0	1	1	0	233	0	0
2021	44209	0	0	0	1	1	244	25	50.4
2021	C66	0	0	1	1	0	246	45	99.9
2021	C68	0	0	0	1	0	264	30	119
2021	21-1-19	0	0	1	1	0	258	5	0
2021	16-3-1	0	0	0	1	1	299	40	114.9
2021	309	0	0	0	1	0	307	0	144
2021	104	0	0	1	0	0	283	60	50
2021	5	0	0	1	1	0	319	50	98.3
2021	20-C1	0	0	1	0	0	290	70	124.4
2021	A120	0	1	1	0	0	214	70	246
2021	A6	0	1	1	0	0	283	30	110.1
2021	F103	0	1	1	0	0	330	50	82.4
2021	15-B100	0	1	1	1	0	320	90	106.4
2019	F55	1	1	0	0	0	322	30	54.7
2019	19-A4	1	1	0	0	0	303	30	193
2019	19-SL	1	0	1	0	0	263	0	92.7
2019	B7+	1	1	0	0	0	303	70	32.3
2019	19-C11	1	0	1	0	0	260	30	80
2019	4-11+	1	0	1	0	0	240	10	62.8
2019	19-cx1	1	1	0	0	0	296	0	147.9
2019	B27	1	0	0	0	0	350	0	34.9
2019	B55	1	1	0	0	0	214	20	130
2019	19-B1	1	0	1	0	0	300	70	22.8
2019	113	1	0	1	0	0	269	30	44.6
2019	F43	1	1	0	0	0	296	30	83.8
2020	114	1	0	1	0	0	256	10	48.2
2020	347	1	0	0	0	0	249	20	141.3
2020	15-B100	1	1	0	0	0	226	90	135.2
2020	425	1	0	1	0	0	240	20	96.1
2020	17-C0	1	0	1	0	0	277	50	90
2020	18-C8	1	0	1	0	0	245	40	91.1
2020	19-B4	1	0	1	0	0	230	40	0
2020	19-B5	1	0	1	0	0	286	40	80.1
2020	19-B9	1	0	1	0	0	280	0	83.4
2020	19-SL	1	0	1	0	0	237	0	0
2020	20--05	1	0	1	0	0	228	30	63
2020	20-13	1	0	1	0	0	290	20	79.9
2020	20-15	1	1	0	0	0	269	40	0
2020	20-A5	1	1	0	0	0	279	50	60.8
2020	20-C9	1	1	0	0	0	214	5	90.5
2020	A23	1	1	0	0	0	315	10	34.5
2020	B55	1	0	1	0	0	269	30	84.1
2020	CB7	1	1	0	0	0	218	0	0
2021	12--14	1	1	0	0	0	246	20	64.75
2021	C118	1	0	1	0	0	233	0	0
2021	21--1--13	1	0	1	0	0	244	25	50.4
2021	C66	1	0	1	0	0	246	45	99.9
2021	C68	1	0	1	0	0	264	30	119
2021	21--1-9	1	0	1	0	0	258	5	0
2021	16--3--1	1	0	1	0	0	299	40	114.9
2021	309	1	0	0	0	0	307	0	144
2021	104	1	0	1	0	0	283	60	50
2021	5	1	0	1	0	0	319	50	98.3
2021	20-C1	1	0	1	0	0	290	70	124.4
2021	A120	1	1	0	0	0	214	70	246
2021	A6	1	1	0	0	0	283	30	110.1
2021	F103	1	1	0	0	0	330	50	82.4
2021	15-B100	1	1	0	0	0	320	90	106.4

## Sheet: codebook
specimen	stationary observation	vigilance behavior	threatening behaviors	aggressive behavior
Common chipmunks=0	Yes=1	Yes=1	Yes=1	Yes=1
Eurasian sparrowhawk=1	No=0	No=0	No=0	No=0
